# Supplementary material for: An Integrative Bioinformatics Framework Prioritises a Gingival Mesenchymal Stem Cell Paracrine Apoptosis–ROS Axis in HPV-Negative Oral Squamous Cell Carcinoma: Preliminary Experimental Support and Repurposable-Drug Hypotheses
Source: Int J Mol Sci. 2026 Jul 21;27(14):6480. doi: 10.3390/ijms27146480 (PMC13411614; doi:10.3390/ijms27146480)
Supplement: Supplementary file 1 [file ijms-27-06480-s001.zip]

Archive with 2 entries (2 files):
- ijms-4358044-supplementary figure _revision.pdf
- ijms-4358044-supplementary tables.pdf
